# Supplementary material for: A Context-Specific Digital Alcohol Brief Intervention in Symptomatic Breast Clinics (Abreast of Health): Development and Usability Study
Source: JMIR Res Protoc. 2020 Jan 24;9(1):e14580. doi: 10.2196/14580 (PMC7007589; doi:10.2196/14580)
Supplement: Multimedia Appendix 2 [file resprot_v9i1e14580_app2.zip]

Archive with 64 entries (53 files):
- Web capture/
- Web capture/Breast cancer and alcohol/
- Web capture/Breast cancer and alcohol/Breast cancer and alcohol.html
- Web capture/Breast cancer and alcohol/Breast cancer and alcohol_files/
- Web capture/Breast cancer and alcohol/Breast cancer and alcohol_files/abh.css
- Web capture/Breast cancer and alcohol/Breast cancer and alcohol_files/bcn_logo.png
- Web capture/Breast cancer and alcohol/Breast cancer and alcohol_files/bootstrap.min.css
- Web capture/Breast cancer and alcohol/Breast cancer and alcohol_files/bootstrap.min.js.download
- Web capture/Breast cancer and alcohol/Breast cancer and alcohol_files/custom.js.download
- Web capture/Breast cancer and alcohol/Breast cancer and alcohol_files/doseresponse.png
- Web capture/Breast cancer and alcohol/Breast cancer and alcohol_files/jquery-1.9.0.min.js.download
- Web capture/Change my risks/
- Web capture/Change my risks/Change my risks.html
- Web capture/Change my risks/Change my risks_files/
- Web capture/Change my risks/Change my risks_files/abh.css
- Web capture/Change my risks/Change my risks_files/bootstrap.min.css
- Web capture/Change my risks/Change my risks_files/bootstrap.min.js.download
- Web capture/Change my risks/Change my risks_files/custom.js.download
- Web capture/Change my risks/Change my risks_files/jquery-1.9.0.min.js.download
- Web capture/Drink calculator/
- Web capture/Drink calculator/What's in your drink.html
- Web capture/Drink calculator/What's in your drink_files/
- Web capture/Drink calculator/What's in your drink_files/abh.css
- Web capture/Drink calculator/What's in your drink_files/alcopop_275ml.jpg
- Web capture/Drink calculator/What's in your drink_files/beerbottle_330ml.jpg
- Web capture/Drink calculator/What's in your drink_files/beercan_440ml.jpg
- Web capture/Drink calculator/What's in your drink_files/beercan_500ml.jpg
- Web capture/Drink calculator/What's in your drink_files/bootstrap.min.css
- Web capture/Drink calculator/What's in your drink_files/bootstrap.min.js.download
- Web capture/Drink calculator/What's in your drink_files/champagne.png
- Web capture/Drink calculator/What's in your drink_files/cider_500ml.jpg
- Web capture/Drink calculator/What's in your drink_files/creamliqueur.jpg
- Web capture/Drink calculator/What's in your drink_files/custom.js.download
- Web capture/Drink calculator/What's in your drink_files/fortified_wine.jpg
- Web capture/Drink calculator/What's in your drink_files/jquery-1.9.0.min.js.download
- Web capture/Drink calculator/What's in your drink_files/pimms.jpg
- Web capture/Drink calculator/What's in your drink_files/pint_A.jpg
- Web capture/Drink calculator/What's in your drink_files/pint_B.jpg
- Web capture/Drink calculator/What's in your drink_files/pint_C.jpg
- Web capture/Drink calculator/What's in your drink_files/spiritsmallglass.jpg
- Web capture/Drink calculator/What's in your drink_files/spirit_double.jpg
- Web capture/Drink calculator/What's in your drink_files/wine_125ml.jpg
- Web capture/Drink calculator/What's in your drink_files/wine_175ml.jpg
- Web capture/Drink calculator/What's in your drink_files/wine_250ml.jpg
- Web capture/Drink calculator/What's in your drink_files/wine_bottle_750ml.jpg
- Web capture/Improving your health and wellbeing/
- Web capture/Improving your health and wellbeing/Improving your health and wellbeing.html
- Web capture/Improving your health and wellbeing/Improving your health and wellbeing_files/
- Web capture/Improving your health and wellbeing/Improving your health and wellbeing_files/abh.css
- Web capture/Improving your health and wellbeing/Improving your health and wellbeing_files/bootstrap.min.css
- Web capture/Improving your health and wellbeing/Improving your health and wellbeing_files/bootstrap.min.js.download
- Web capture/Improving your health and wellbeing/Improving your health and wellbeing_files/custom.js.download
- Web capture/Improving your health and wellbeing/Improving your health and wellbeing_files/jquery-1.9.0.min.js.download
- Web capture/Personalised feedback/
- Web capture/Personalised feedback/Personalised feedback.html
- Web capture/Personalised feedback/Personalised feedback_files/
- Web capture/Personalised feedback/Personalised feedback_files/abh.css
- Web capture/Personalised feedback/Personalised feedback_files/bootstrap.min.css
- Web capture/Personalised feedback/Personalised feedback_files/bootstrap.min.js.download
- Web capture/Personalised feedback/Personalised feedback_files/custom.js.download
- Web capture/Personalised feedback/Personalised feedback_files/data.png
- Web capture/Personalised feedback/Personalised feedback_files/home.png
- Web capture/Personalised feedback/Personalised feedback_files/jquery-1.9.0.min.js.download
- Web capture/Personalised feedback/Personalised feedback_files/pyramid1_gradient.png
