# Supplementary material for: A Context-Specific Digital Alcohol Brief Intervention in Symptomatic Breast Clinics (Abreast of Health): Development and Usability Study
Source: JMIR Res Protoc. 2020 Jan 24;9(1):e14580. doi: 10.2196/14580 (PMC7007589; doi:10.2196/14580)
Supplement: Multimedia Appendix 2 [file resprot_v9i1e14580_app2.zip › Web capture/Breast cancer and alcohol/Breast cancer and alcohol_files/abh.css]

/*===== HEADINGS ======*/
h1 {
    color: black;
    letter-spacing: 1px;
}

@media (max-width: 575px) {
    h1 {
        font-size: 1.5rem;
    }
    
    h2 {
        font-size: 1.3rem;
    }
    
    h3, h4, h5, h6 {
        font-size: 1.1rem;
    }
}

/*===== HOVER TRANSITION =====*/
:hover {
    -webkit-transition: all 0.3s ease-in-out;
    -moz-transition: all 0.3s ease-in-out;
    -o-transition: all 0.3s ease-in-out;
    -ms-transition: all 0.3s ease-in-out;
    transition: all 0.3s ease-in-out;
}

/*===== PARAGRAPH =====*/
p {
    color: black;
}

.text-small {
    font-size: 0.85rem;
}

.line-height-normal {
    line-height: normal !important;
}

@media (max-width: 575px) {
    p, .lead {
        font-size: 1rem;
        font-weight: 500;
    }
}

/*===== LINKS =====*/
a:hover {
    text-decoration: none;
}

/*===== IMG =====*/
img {
    max-width: 100%;
    height: auto;
}

/*===== FONT COLOURS =====*/
.text-white {
    color: white !important;
}

/*===== BACKGROUND COLOURS =====*/

.bg-black {
    background: #222;
}

/*===== ALIGNMENT =====*/
.text-center {
    text-align: center !important;
}

.center {
    margin: 0 auto;
    display: block;
}

.center-vertically {
    display: flex;
    justify-content: center;
    flex-direction: column;
}

.align-middle {
    -webkit-box-align: center;
    -ms-flex-align: center;
    align-items: center;
}

.align-center {
    -webkit-box-pack: center;
    -ms-flex-pack: center;
    justify-content: center;
}

/*===== SPACING =====*/
section {
    padding: 100px 0;
}

.margin-bottom-5 {
    margin-bottom: 5px !important;
}

@media (max-width: 575px) {
    section {
        padding: 25px 0;
    }
}

/*===== NAVBAR =====*/

.navbar {
    background: #B1005E !important;
}

.navbar ul li a {
    color: white !important;
}

.navbar .navbar-brand {
    color: white !important;
}

.navbar-light .navbar-toggler {
    border: none;
    outline: none;
    padding: 0;
}

@media (max-width: 575px) {
    .navbar ul li {
        margin: 5px 0;
    }
}

/*===== BUTTON =====*/
.button {
    display: flow-root;
}

.btn {
    padding: 7px 30px;
    text-space: 3px;
    color: white !important;
    border-radius: 0;
    margin: 4px 2px;
}

.btn-group .btn {
    margin-left: 2px !important;
    margin-right: 2px !important;
}

.btn-block + .btn-block {
    margin-top: 4px;
}

@media (max-width: 575px) {
    .btn {
        display: block;
        margin: 4px 0;
    }
}

.btn-primary {
    background: #B1005E;
    border-color: #B1005E;
}

.btn-cancel {
    background: #888;
    border-color: #888;
}

.btn-primary:hover, .btn-primary:active, .btn-primary:focus {
    background: #C50A72 !important;
    border-color: #C50A72 !important;
}

.btn-secondary:not([disabled]):not(.disabled).active, .btn-secondary:not([disabled]):not(.disabled):active, .show > .btn-secondary.dropdown-toggle {
    background: #B1005E;
    border-color: #B1005E;
    box-shadow: none;
}

.btn-group .btn:active {
    outline: none;
}

/*===== INDEX QUESTIONNAIRE =====*/
.questionnaire .flex .p-2 {
    background: #222;
    margin: 3px;
    padding: 25px !important;
    color: white;
}

.questionnaire .flex .p-2:hover, .questionnaire .flex .p-2:active, .questionnaire .flex .p-2:focus, .questionnaire .flex .active {
    color: white;
    cursor: pointer;
    background: #117a8b !important;
    border-color: #117a8b !important;
}

.questionnaire .container {
    display: none;
}

.questionnaire-next, #q-submit {
    display: none;
}

/*===== FLEX =====*/
.flex {
    display: table;
    display: -webkit-box;
    display: -moz-box;
    display: -ms-flexbox;
    display: -webkit-flex;
    display: flex;
    -webkit-flex-wrap: wrap;
    -ms-flex-wrap: wrap;
    flex-wrap: wrap;
}

.flex-grow-1 {
    -webkit-flex: 1 1;
    -webkit-box-flex: 0;
    -ms-flex: 1 1;
    flex: 1 1;
}

.flex-grow-150 {
    -webkit-flex: 1 150px;
    -webkit-box-flex: 0;
    -ms-flex: 1 150px;
    flex: 1 150px;
}

.flex-grow-100 {
    -webkit-flex: 1 100px;
    -webkit-box-flex: 0;
    -ms-flex: 1 100px;
    flex: 1 100px;
}

.flex-grow-200 {
    -webkit-flex: 1 200px !important;
    -webkit-box-flex: 0 !important;
    -ms-flex: 1 200px !important;
    flex: 1 150px !important;
}

.flex-grow-300 {
    -webkit-flex: 1 300px;
    -webkit-box-flex: 0;
    -ms-flex: 1 300px;
    flex: 1 300px;
}

/*===== CARD =====*/
.card {
    margin: 10px 0 !important;
    background: #eee !important;
    border-radius: 0;
    border-color: #eee;
}

/* ==== FEEDBACK ====*/

.feedback .progress {
    background: #888;
    height: 40px;
}

.feedback .progress .progress-bar {
    background: #B1005E;
}

#eng-progress-bar {display:none;}
#eng-bar-caption {display:none;}

#engxage-progress-bar {display:none;}

.btn.current {background: #B1005E; border-color: #B1005E;}

/* ==== TILES ====*/
.tiles .flex .p-2 {
    border-radius: 7px;
    background: #d1006f !important;
    margin: 5px;
    padding: 20px 20px !important;
    min-height: 100px;
    text-align: justify;
}

.tiles .flex .p-2:hover {
    background: #222 !important;
    cursor: pointer;
}

.tiles .flex .p-2 p {
    margin: 0;
    color: white;
    line-height: normal;
}

@media (max-width: 575px) {
    .tiles .flex .p-2 {
        -webkit-flex: 1 150px;
        -webkit-box-flex: 0;
        -ms-flex: 1 150px;
        flex: 1 150px;
    }
}

/* ==== WHAT'S IN YOUR DRINKS ====*/

#drink-config {display:none;}
#drink-total {display:none;}

.whatsinyourdrinks .flex-drinks:hover {
    cursor: pointer;
}

.whatsinyourdrinks .flex-drinks .form-control {
    text-align: center;
    border-radius: 0;
    margin-top: 5px;
    margin-bottom: 2px;
    color: black;
    padding-right: 0;
    font-weight: 700;
}

.whatsinyourdrinks .flex-drinks img {
    height: 100px;
}

.whatsinyourdrinks .btn-group {
    display: grid;
    margin: 0;
}

.whatsinyourdrinks .btn-group .btn-secondary {
    margin: 2px 0 !important;
}

.whatsinyourdrinks ul {
    margin-left: -25px;
}

.whatsinyourdrinks .card {
    background: #222 !important;
    color: white !important;
}

.whatsinyourdrinks .card p {
    color: white;
}

.whatsinyourdrinks .card hr {
    background-color: white;
}

.whatsinyourdrinks .drink-info {
    background: #222;
    border-radius: 7px;
}

.whatsinyourdrinks .drinks .flex-drinks {
    border: 2px solid transparent;
    border-radius: 7px;
    padding: 5px;
    margin: 5px;
}

.whatsinyourdrinks .drinks .flex-drinks:hover {
    border: 2px solid #B1005E;
}

@media (max-width: 575px) {
    .whatsinyourdrinks .flex-drinks {
        margin: 10px;
        -webkit-flex: 1 70px;
        -webkit-box-flex: 0;
        -ms-flex: 1 70px;
        flex: 1 70px;
    }
    
    .whatsinyourdrinks .flex-drinks img {
        height: 100px;
    }
    
    .whatsinyourdrinks .flex-drinks .form-control {
        
        padding-right: auto;
    }
}

/* ==== IMPROVE HEALTH ====*/
.improvehealth .flex .box {
    border-radius: 7px;
    background: #222 !important;
    margin: 5px;
    padding: 50px 30px !important;
}

.improvehealth .flex .box p {
    margin: 0;
    color: white;
}

.improvehealth .flex .active {
    background: #117a8b !important;
}

@media (max-width: 575px) {
    .improvehealth .flex .box {
        padding: 20px !important;
        -webkit-flex: 1 120px !important;
        -webkit-box-flex: 0;
        -ms-flex: 1 120px !important;
        flex: 1 120px !important;
    }
}

/* ==== CHANGE MY RISKS ====*/

.changemyrisks .flex .box {
    border-radius: 7px;
    background: #00b1ac  !important;
    margin: 5px;
    padding: 30px 20px !important;
}

.changemyrisks .flex .box p {
    margin: 0;
    color: white;
}

.changemyrisks .flex .show {
    background: #117a8b !important;
}

.changemyrisks .collapse.in {
    min-height: 50px;
    border: 1px solid blue;
}

/* ==== IMPROVE HEALTH ====*/
.stayingactive .flex .box {
     border-radius: 7px;
     background: #222 !important;
     margin: 5px;
     padding: 30px 20px !important;
 }

.stayingactive .flex .box p {
    margin: 0;
    color: white;
}

.stayingactive .flex .show {
    background: #117a8b !important;
}

.modal.fade .modal-dialog {
    max-width: 800px !important;
}

@media (max-width: 575px) {
    .stayingactive .flex .box {
        padding: 20px !important;
        -webkit-flex: 1 120px !important;
        -webkit-box-flex: 0;
        -ms-flex: 1 120px !important;
        flex: 1 120px !important;
    }
}

/* ==== CONSENT ====*/
.consent ol, .consent ul {
    margin-left: -20px;
}

.consent-form-2 {
    display: none;
}

/* ==== CUTTING DOWN ====*/

.cuttingdown .flex .box {
    border-radius: 7px;
    background: #222 !important;
    margin: 5px;
    padding: 50px 30px !important;
}

.cuttingdown .flex .box p {
    margin: 0;
    color: white;
}

.cuttingdown .flex .show {
    background: #117a8b !important;
}

@media (max-width: 575px) {
    .cuttingdown .flex .box {
        padding: 20px !important;
        -webkit-flex: 1 120px !important;
        -webkit-box-flex: 0;
        -ms-flex: 1 120px !important;
        flex: 1 120px !important;
    }
}

/* ==== BREAST CANCER MYTH ====*/

.breastcancermyth .nav .btn.focus {
    border-color: #be312b !important;
    background: #be312b !important;
}

/* ==== BREAST CANCER MYTH ====*/
.breastcancermyth .nav .show#check {
    border-color: green !important;
    background: green !important;
}

/* ==== checkingyourbreast ====*/

.checkingyourbreast .lemon img {
    width: 200px;
}

.pagerating {
    background: #888;
    color: white;
    border-radius: 7px;
}

.pagerating .d-flex .icon {
    background: white !important;
    padding: 7px;
    border-radius: 5px;
}

.pagerating .d-flex .icon img {
    width: 40px;
}

@media (max-width: 575px) {
    .pagerating .d-flex .icon img {
        width: 35px;
    }
}


/* Progress bars */
.progress-bar[aria-valuenow="0"] { width: 0%; }
.progress-bar[aria-valuenow="1"] { width: 1%; }
.progress-bar[aria-valuenow="2"] { width: 2%; }
.progress-bar[aria-valuenow="3"] { width: 3%; }
.progress-bar[aria-valuenow="4"] { width: 4%; }
.progress-bar[aria-valuenow="5"] { width: 5%; }
.progress-bar[aria-valuenow="6"] { width: 6%; }
.progress-bar[aria-valuenow="7"] { width: 7%; }
.progress-bar[aria-valuenow="8"] { width: 8%; }
.progress-bar[aria-valuenow="9"] { width: 9%; }
.progress-bar[aria-valuenow="10"] { width: 10%;}

.progress-bar[aria-valuenow="11"] { width: 11%; }
.progress-bar[aria-valuenow="12"] { width: 12%; }
.progress-bar[aria-valuenow="13"] { width: 13%; }
.progress-bar[aria-valuenow="14"] { width: 14%; }
.progress-bar[aria-valuenow="15"] { width: 15%; }
.progress-bar[aria-valuenow="16"] { width: 16%; }
.progress-bar[aria-valuenow="17"] { width: 17%; }
.progress-bar[aria-valuenow="18"] { width: 18%; }
.progress-bar[aria-valuenow="19"] { width: 19%; }
.progress-bar[aria-valuenow="20"] { width: 20%;}

.progress-bar[aria-valuenow="21"] { width: 21%; }
.progress-bar[aria-valuenow="22"] { width: 22%; }
.progress-bar[aria-valuenow="23"] { width: 23%; }
.progress-bar[aria-valuenow="24"] { width: 24%; }
.progress-bar[aria-valuenow="25"] { width: 25%; }
.progress-bar[aria-valuenow="26"] { width: 26%; }
.progress-bar[aria-valuenow="27"] { width: 27%; }
.progress-bar[aria-valuenow="28"] { width: 28%; }
.progress-bar[aria-valuenow="29"] { width: 29%; }
.progress-bar[aria-valuenow="30"] { width: 30%;}

.progress-bar[aria-valuenow="31"] { width: 31%; }
.progress-bar[aria-valuenow="32"] { width: 32%; }
.progress-bar[aria-valuenow="33"] { width: 33%; }
.progress-bar[aria-valuenow="34"] { width: 34%; }
.progress-bar[aria-valuenow="35"] { width: 35%; }
.progress-bar[aria-valuenow="36"] { width: 36%; }
.progress-bar[aria-valuenow="37"] { width: 37%; }
.progress-bar[aria-valuenow="38"] { width: 38%; }
.progress-bar[aria-valuenow="39"] { width: 39%; }
.progress-bar[aria-valuenow="40"] { width: 40%;}

.progress-bar[aria-valuenow="41"] { width: 41%; }
.progress-bar[aria-valuenow="42"] { width: 42%; }
.progress-bar[aria-valuenow="43"] { width: 43%; }
.progress-bar[aria-valuenow="44"] { width: 44%; }
.progress-bar[aria-valuenow="45"] { width: 45%; }
.progress-bar[aria-valuenow="46"] { width: 46%; }
.progress-bar[aria-valuenow="47"] { width: 47%; }
.progress-bar[aria-valuenow="48"] { width: 48%; }
.progress-bar[aria-valuenow="49"] { width: 49%; }
.progress-bar[aria-valuenow="50"] { width: 50%;}

.progress-bar[aria-valuenow="51"] { width: 51%; }
.progress-bar[aria-valuenow="52"] { width: 52%; }
.progress-bar[aria-valuenow="53"] { width: 53%; }
.progress-bar[aria-valuenow="54"] { width: 54%; }
.progress-bar[aria-valuenow="55"] { width: 55%; }
.progress-bar[aria-valuenow="56"] { width: 56%; }
.progress-bar[aria-valuenow="57"] { width: 57%; }
.progress-bar[aria-valuenow="58"] { width: 58%; }
.progress-bar[aria-valuenow="59"] { width: 59%; }
.progress-bar[aria-valuenow="60"] { width: 60%;}

.progress-bar[aria-valuenow="61"] { width: 61%; }
.progress-bar[aria-valuenow="62"] { width: 62%; }
.progress-bar[aria-valuenow="63"] { width: 63%; }
.progress-bar[aria-valuenow="64"] { width: 64%; }
.progress-bar[aria-valuenow="65"] { width: 65%; }
.progress-bar[aria-valuenow="66"] { width: 66%; }
.progress-bar[aria-valuenow="67"] { width: 67%; }
.progress-bar[aria-valuenow="68"] { width: 68%; }
.progress-bar[aria-valuenow="69"] { width: 69%; }
.progress-bar[aria-valuenow="70"] { width: 70%;}

.progress-bar[aria-valuenow="71"] { width: 71%; }
.progress-bar[aria-valuenow="72"] { width: 72%; }
.progress-bar[aria-valuenow="73"] { width: 73%; }
.progress-bar[aria-valuenow="74"] { width: 74%; }
.progress-bar[aria-valuenow="75"] { width: 75%; }
.progress-bar[aria-valuenow="76"] { width: 76%; }
.progress-bar[aria-valuenow="77"] { width: 77%; }
.progress-bar[aria-valuenow="78"] { width: 78%; }
.progress-bar[aria-valuenow="79"] { width: 79%; }
.progress-bar[aria-valuenow="80"] { width: 80%;}

.progress-bar[aria-valuenow="81"] { width: 81%; }
.progress-bar[aria-valuenow="82"] { width: 82%; }
.progress-bar[aria-valuenow="83"] { width: 83%; }
.progress-bar[aria-valuenow="84"] { width: 84%; }
.progress-bar[aria-valuenow="85"] { width: 85%; }
.progress-bar[aria-valuenow="86"] { width: 86%; }
.progress-bar[aria-valuenow="87"] { width: 87%; }
.progress-bar[aria-valuenow="88"] { width: 88%; }
.progress-bar[aria-valuenow="89"] { width: 89%; }
.progress-bar[aria-valuenow="90"] { width: 90%;}

.progress-bar[aria-valuenow="91"] { width: 91%; }
.progress-bar[aria-valuenow="92"] { width: 92%; }
.progress-bar[aria-valuenow="93"] { width: 93%; }
.progress-bar[aria-valuenow="94"] { width: 94%; }
.progress-bar[aria-valuenow="95"] { width: 95%; }
.progress-bar[aria-valuenow="96"] { width: 96%; }
.progress-bar[aria-valuenow="97"] { width: 97%; }
.progress-bar[aria-valuenow="98"] { width: 98%; }
.progress-bar[aria-valuenow="99"] { width: 99%; }
.progress-bar[aria-valuenow="100"] { width: 100%;}

#rating-good-submit {
    border:0 none;
    background:url("../images/icons/1.png")  no-repeat center;
    background-size:40px 40px;
    width:40px; height:40px;
}
#rating-indifferent-submit {
    border:0 none;
    background:url("../images/icons/2.png") no-repeat center;
    background-size:40px 40px;
    width:40px; height:40px;
}
#rating-bad-submit {
    border:0 none;
    background:url("../images/icons/3.png") no-repeat center;
    background-size:40px 40px;
    width:40px; height:40px;
}

#form-page-2, #form-page-3, .hidden {display:none;}

/* HR Fix */
hr {height:1px;}

.form-error {color:#B1005E;}
#postcode-retry, #postcode-skip, #questionnaire-submit {display:none;}
