# Supplementary material for: A Context-Specific Digital Alcohol Brief Intervention in Symptomatic Breast Clinics (Abreast of Health): Development and Usability Study
Source: JMIR Res Protoc. 2020 Jan 24;9(1):e14580. doi: 10.2196/14580 (PMC7007589; doi:10.2196/14580)
Supplement: Multimedia Appendix 2 [file resprot_v9i1e14580_app2.zip › Web capture/Breast cancer and alcohol/Breast cancer and alcohol_files/bootstrap.min.js.download]

/*!
  * Bootstrap v4.0.0-beta.3 (https://getbootstrap.com)
  * Copyright 2011-2017 The Bootstrap Authors (https://github.com/twbs/bootstrap/graphs/contributors)
  * Licensed under MIT (https://github.com/twbs/bootstrap/blob/master/LICENSE)
  */
!function(t,e){"object"==typeof exports&&"undefined"!=typeof module?e(exports,require("jquery"),require("popper.js")):"function"==typeof define&&define.amd?define(["exports","jquery","popper.js"],e):e(t.bootstrap={},t.jQuery,t.Popper)}(this,function(t,e,n){"use strict";function i(t,e){for(var n=0;n<e.length;n++){var i=e[n];i.enumerable=i.enumerable||!1,i.configurable=!0,"value"in i&&(i.writable=!0),Object.defineProperty(t,i.key,i)}}function s(t,e,n){return e&&i(t.prototype,e),n&&i(t,n),t}function r(){return(r=Object.assign||function(t){for(var e=1;e<arguments.length;e++){var n=arguments[e];for(var i in n)Object.prototype.hasOwnProperty.call(n,i)&&(t[i]=n[i])}return t}).apply(this,arguments)}e=e&&e.hasOwnProperty("default")?e.default:e,n=n&&n.hasOwnProperty("default")?n.default:n;var o=function(t){function e(t){return{}.toString.call(t).match(/\s([a-zA-Z]+)/)[1].toLowerCase()}function n(e){var n=this,i=!1;return t(this).one(s.TRANSITION_END,function(){i=!0}),setTimeout(function(){i||s.triggerTransitionEnd(n)},e),this}var i=!1,s={TRANSITION_END:"bsTransitionEnd",getUID:function(t){do{t+=~~(1e6*Math.random())}while(document.getElementById(t));return t},getSelectorFromElement:function(e){var n=e.getAttribute("data-target");n&&"#"!==n||(n=e.getAttribute("href")||""),"#"===n.charAt(0)&&(n=function(e){return e="function"==typeof t.escapeSelector?t.escapeSelector(e).substr(1):e.replace(/(:|\.|\[|\]|,|=|@)/g,"\\$1")}(n));try{return t(document).find(n).length>0?n:null}catch(t){return null}},reflow:function(t){return t.offsetHeight},triggerTransitionEnd:function(e){t(e).trigger(i.end)},supportsTransitionEnd:function(){return Boolean(i)},isElement:function(t){return(t[0]||t).nodeType},typeCheckConfig:function(t,n,i){for(var r in i)if(Object.prototype.hasOwnProperty.call(i,r)){var o=i[r],a=n[r],l=a&&s.isElement(a)?"element":e(a);if(!new RegExp(o).test(l))throw new Error(t.toUpperCase()+': Option "'+r+'" provided type "'+l+'" but expected type "'+o+'".')}}};return i=!window.QUnit&&{end:"transitionend"},t.fn.emulateTransitionEnd=n,s.supportsTransitionEnd()&&(t.event.special[s.TRANSITION_END]={bindType:i.end,delegateType:i.end,handle:function(e){if(t(e.target).is(this))return e.handleObj.handler.apply(this,arguments)}}),s}(e),a=function(t){var e="alert",n="bs.alert",i="."+n,r=t.fn[e],a={CLOSE:"close"+i,CLOSED:"closed"+i,CLICK_DATA_API:"click"+i+".data-api"},l="alert",h="fade",c="show",u=function(){function e(t){this._element=t}var i=e.prototype;return i.close=function(t){t=t||this._element;var e=this._getRootElement(t);this._triggerCloseEvent(e).isDefaultPrevented()||this._removeElement(e)},i.dispose=function(){t.removeData(this._element,n),this._element=null},i._getRootElement=function(e){var n=o.getSelectorFromElement(e),i=!1;return n&&(i=t(n)[0]),i||(i=t(e).closest("."+l)[0]),i},i._triggerCloseEvent=function(e){var n=t.Event(a.CLOSE);return t(e).trigger(n),n},i._removeElement=function(e){var n=this;t(e).removeClass(c),o.supportsTransitionEnd()&&t(e).hasClass(h)?t(e).one(o.TRANSITION_END,function(t){return n._destroyElement(e,t)}).emulateTransitionEnd(150):this._destroyElement(e)},i._destroyElement=function(e){t(e).detach().trigger(a.CLOSED).remove()},e._jQueryInterface=function(i){return this.each(function(){var s=t(this),r=s.data(n);r||(r=new e(this),s.data(n,r)),"close"===i&&r[i](this)})},e._handleDismiss=function(t){return function(e){e&&e.preventDefault(),t.close(this)}},s(e,null,[{key:"VERSION",get:function(){return"4.0.0-beta.3"}}]),e}();return t(document).on(a.CLICK_DATA_API,'[data-dismiss="alert"]',u._handleDismiss(new u)),t.fn[e]=u._jQueryInterface,t.fn[e].Constructor=u,t.fn[e].noConflict=function(){return t.fn[e]=r,u._jQueryInterface},u}(e),l=function(t){var e="button",n="bs.button",i="."+n,r=".data-api",o=t.fn[e],a="active",l="btn",h="focus",c='[data-toggle^="button"]',u='[data-toggle="buttons"]',f="input",d=".active",_=".btn",g={CLICK_DATA_API:"click"+i+r,FOCUS_BLUR_DATA_API:"focus"+i+r+" blur"+i+r},m=function(){function e(t){this._element=t}var i=e.prototype;return i.toggle=function(){var e=!0,n=!0,i=t(this._element).closest(u)[0];if(i){var s=t(this._element).find(f)[0];if(s){if("radio"===s.type)if(s.checked&&t(this._element).hasClass(a))e=!1;else{var r=t(i).find(d)[0];r&&t(r).removeClass(a)}if(e){if(s.hasAttribute("disabled")||i.hasAttribute("disabled")||s.classList.contains("disabled")||i.classList.contains("disabled"))return;s.checked=!t(this._element).hasClass(a),t(s).trigger("change")}s.focus(),n=!1}}n&&this._element.setAttribute("aria-pressed",!t(this._element).hasClass(a)),e&&t(this._element).toggleClass(a)},i.dispose=function(){t.removeData(this._element,n),this._element=null},e._jQueryInterface=function(i){return this.each(function(){var s=t(this).data(n);s||(s=new e(this),t(this).data(n,s)),"toggle"===i&&s[i]()})},s(e,null,[{key:"VERSION",get:function(){return"4.0.0-beta.3"}}]),e}();return t(document).on(g.CLICK_DATA_API,c,function(e){e.preventDefault();var n=e.target;t(n).hasClass(l)||(n=t(n).closest(_)),m._jQueryInterface.call(t(n),"toggle")}).on(g.FOCUS_BLUR_DATA_API,c,function(e){var n=t(e.target).closest(_)[0];t(n).toggleClass(h,/^focus(in)?$/.test(e.type))}),t.fn[e]=m._jQueryInterface,t.fn[e].Constructor=m,t.fn[e].noConflict=function(){return t.fn[e]=o,m._jQueryInterface},m}(e),h=function(t){var e="carousel",n="bs.carousel",i="."+n,a=t.fn[e],l={interval:5e3,keyboard:!0,slide:!1,pause:"hover",wrap:!0},h={interval:"(number|boolean)",keyboard:"boolean",slide:"(boolean|string)",pause:"(string|boolean)",wrap:"boolean"},c="next",u="prev",f="left",d="right",_={SLIDE:"slide"+i,SLID:"slid"+i,KEYDOWN:"keydown"+i,MOUSEENTER:"mouseenter"+i,MOUSELEAVE:"mouseleave"+i,TOUCHEND:"touchend"+i,LOAD_DATA_API:"load"+i+".data-api",CLICK_DATA_API:"click"+i+".data-api"},g="carousel",m="active",p="slide",v="carousel-item-right",E="carousel-item-left",T="carousel-item-next",y="carousel-item-prev",C={ACTIVE:".active",ACTIVE_ITEM:".active.carousel-item",ITEM:".carousel-item",NEXT_PREV:".carousel-item-next, .carousel-item-prev",INDICATORS:".carousel-indicators",DATA_SLIDE:"[data-slide], [data-slide-to]",DATA_RIDE:'[data-ride="carousel"]'},I=function(){function a(e,n){this._items=null,this._interval=null,this._activeElement=null,this._isPaused=!1,this._isSliding=!1,this.touchTimeout=null,this._config=this._getConfig(n),this._element=t(e)[0],this._indicatorsElement=t(this._element).find(C.INDICATORS)[0],this._addEventListeners()}var I=a.prototype;return I.next=function(){this._isSliding||this._slide(c)},I.nextWhenVisible=function(){!document.hidden&&t(this._element).is(":visible")&&"hidden"!==t(this._element).css("visibility")&&this.next()},I.prev=function(){this._isSliding||this._slide(u)},I.pause=function(e){e||(this._isPaused=!0),t(this._element).find(C.NEXT_PREV)[0]&&o.supportsTransitionEnd()&&(o.triggerTransitionEnd(this._element),this.cycle(!0)),clearInterval(this._interval),this._interval=null},I.cycle=function(t){t||(this._isPaused=!1),this._interval&&(clearInterval(this._interval),this._interval=null),this._config.interval&&!this._isPaused&&(this._interval=setInterval((document.visibilityState?this.nextWhenVisible:this.next).bind(this),this._config.interval))},I.to=function(e){var n=this;this._activeElement=t(this._element).find(C.ACTIVE_ITEM)[0];var i=this._getItemIndex(this._activeElement);if(!(e>this._items.length-1||e<0))if(this._isSliding)t(this._element).one(_.SLID,function(){return n.to(e)});else{if(i===e)return this.pause(),void this.cycle();var s=e>i?c:u;this._slide(s,this._items[e])}},I.dispose=function(){t(this._element).off(i),t.removeData(this._element,n),this._items=null,this._config=null,this._element=null,this._interval=null,this._isPaused=null,this._isSliding=null,this._activeElement=null,this._indicatorsElement=null},I._getConfig=function(t){return t=r({},l,t),o.typeCheckConfig(e,t,h),t},I._addEventListeners=function(){var e=this;this._config.keyboard&&t(this._element).on(_.KEYDOWN,function(t){return e._keydown(t)}),"hover"===this._config.pause&&(t(this._element).on(_.MOUSEENTER,function(t){return e.pause(t)}).on(_.MOUSELEAVE,function(t){return e.cycle(t)}),"ontouchstart"in document.documentElement&&t(this._element).on(_.TOUCHEND,function(){e.pause(),e.touchTimeout&&clearTimeout(e.touchTimeout),e.touchTimeout=setTimeout(function(t){return e.cycle(t)},500+e._config.interval)}))},I._keydown=function(t){if(!/input|textarea/i.test(t.target.tagName))switch(t.which){case 37:t.preventDefault(),this.prev();break;case 39:t.preventDefault(),this.next();break;default:return}},I._getItemIndex=function(e){return this._items=t.makeArray(t(e).parent().find(C.ITEM)),this._items.indexOf(e)},I._getItemByDirection=function(t,e){var n=t===c,i=t===u,s=this._getItemIndex(e),r=this._items.length-1;if((i&&0===s||n&&s===r)&&!this._config.wrap)return e;var o=(s+(t===u?-1:1))%this._items.length;return-1===o?this._items[this._items.length-1]:this._items[o]},I._triggerSlideEvent=function(e,n){var i=this._getItemIndex(e),s=this._getItemIndex(t(this._element).find(C.ACTIVE_ITEM)[0]),r=t.Event(_.SLIDE,{relatedTarget:e,direction:n,from:s,to:i});return t(this._element).trigger(r),r},I._setActiveIndicatorElement=function(e){if(this._indicatorsElement){t(this._indicatorsElement).find(C.ACTIVE).removeClass(m);var n=this._indicatorsElement.children[this._getItemIndex(e)];n&&t(n).addClass(m)}},I._slide=function(e,n){var i,s,r,a=this,l=t(this._element).find(C.ACTIVE_ITEM)[0],h=this._getItemIndex(l),u=n||l&&this._getItemByDirection(e,l),g=this._getItemIndex(u),I=Boolean(this._interval);if(e===c?(i=E,s=T,r=f):(i=v,s=y,r=d),u&&t(u).hasClass(m))this._isSliding=!1;else{if(!this._triggerSlideEvent(u,r).isDefaultPrevented()&&l&&u){this._isSliding=!0,I&&this.pause(),this._setActiveIndicatorElement(u);var A=t.Event(_.SLID,{relatedTarget:u,direction:r,from:h,to:g});o.supportsTransitionEnd()&&t(this._element).hasClass(p)?(t(u).addClass(s),o.reflow(u),t(l).addClass(i),t(u).addClass(i),t(l).one(o.TRANSITION_END,function(){t(u).removeClass(i+" "+s).addClass(m),t(l).removeClass(m+" "+s+" "+i),a._isSliding=!1,setTimeout(function(){return t(a._element).trigger(A)},0)}).emulateTransitionEnd(600)):(t(l).removeClass(m),t(u).addClass(m),this._isSliding=!1,t(this._element).trigger(A)),I&&this.cycle()}}},a._jQueryInterface=function(e){return this.each(function(){var i=t(this).data(n),s=r({},l,t(this).data());"object"==typeof e&&(s=r({},s,e));var o="string"==typeof e?e:s.slide;if(i||(i=new a(this,s),t(this).data(n,i)),"number"==typeof e)i.to(e);else if("string"==typeof o){if("undefined"==typeof i[o])throw new Error('No method named "'+o+'"');i[o]()}else s.interval&&(i.pause(),i.cycle())})},a._dataApiClickHandler=function(e){var i=o.getSelectorFromElement(this);if(i){var s=t(i)[0];if(s&&t(s).hasClass(g)){var l=r({},t(s).data(),t(this).data()),h=this.getAttribute("data-slide-to");h&&(l.interval=!1),a._jQueryInterface.call(t(s),l),h&&t(s).data(n).to(h),e.preventDefault()}}},s(a,null,[{key:"VERSION",get:function(){return"4.0.0-beta.3"}},{key:"Default",get:function(){return l}}]),a}();return t(document).on(_.CLICK_DATA_API,C.DATA_SLIDE,I._dataApiClickHandler),t(window).on(_.LOAD_DATA_API,function(){t(C.DATA_RIDE).each(function(){var e=t(this);I._jQueryInterface.call(e,e.data())})}),t.fn[e]=I._jQueryInterface,t.fn[e].Constructor=I,t.fn[e].noConflict=function(){return t.fn[e]=a,I._jQueryInterface},I}(e),c=function(t){var e="collapse",n="bs.collapse",i="."+n,a=t.fn[e],l={toggle:!0,parent:""},h={toggle:"boolean",parent:"(string|element)"},c={SHOW:"show"+i,SHOWN:"shown"+i,HIDE:"hide"+i,HIDDEN:"hidden"+i,CLICK_DATA_API:"click"+i+".data-api"},u="show",f="collapse",d="collapsing",_="collapsed",g="width",m="height",p={ACTIVES:".show, .collapsing",DATA_TOGGLE:'[data-toggle="collapse"]'},v=function(){function i(e,n){this._isTransitioning=!1,this._element=e,this._config=this._getConfig(n),this._triggerArray=t.makeArray(t('[data-toggle="collapse"][href="#'+e.id+'"],[data-toggle="collapse"][data-target="#'+e.id+'"]'));for(var i=t(p.DATA_TOGGLE),s=0;s<i.length;s++){var r=i[s],a=o.getSelectorFromElement(r);null!==a&&t(a).filter(e).length>0&&this._triggerArray.push(r)}this._parent=this._config.parent?this._getParent():null,this._config.parent||this._addAriaAndCollapsedClass(this._element,this._triggerArray),this._config.toggle&&this.toggle()}var a=i.prototype;return a.toggle=function(){t(this._element).hasClass(u)?this.hide():this.show()},a.show=function(){var e=this;if(!this._isTransitioning&&!t(this._element).hasClass(u)){var s,r;if(this._parent&&((s=t.makeArray(t(this._parent).children().children(p.ACTIVES))).length||(s=null)),!(s&&(r=t(s).data(n))&&r._isTransitioning)){var a=t.Event(c.SHOW);if(t(this._element).trigger(a),!a.isDefaultPrevented()){s&&(i._jQueryInterface.call(t(s),"hide"),r||t(s).data(n,null));var l=this._getDimension();t(this._element).removeClass(f).addClass(d),this._element.style[l]=0,this._triggerArray.length&&t(this._triggerArray).removeClass(_).attr("aria-expanded",!0),this.setTransitioning(!0);var h=function(){t(e._element).removeClass(d).addClass(f).addClass(u),e._element.style[l]="",e.setTransitioning(!1),t(e._element).trigger(c.SHOWN)};if(o.supportsTransitionEnd()){var g="scroll"+(l[0].toUpperCase()+l.slice(1));t(this._element).one(o.TRANSITION_END,h).emulateTransitionEnd(600),this._element.style[l]=this._element[g]+"px"}else h()}}}},a.hide=function(){var e=this;if(!this._isTransitioning&&t(this._element).hasClass(u)){var n=t.Event(c.HIDE);if(t(this._element).trigger(n),!n.isDefaultPrevented()){var i=this._getDimension();if(this._element.style[i]=this._element.getBoundingClientRect()[i]+"px",o.reflow(this._element),t(this._element).addClass(d).removeClass(f).removeClass(u),this._triggerArray.length)for(var s=0;s<this._triggerArray.length;s++){var r=this._triggerArray[s],a=o.getSelectorFromElement(r);if(null!==a){t(a).hasClass(u)||t(r).addClass(_).attr("aria-expanded",!1)}}this.setTransitioning(!0);var l=function(){e.setTransitioning(!1),t(e._element).removeClass(d).addClass(f).trigger(c.HIDDEN)};this._element.style[i]="",o.supportsTransitionEnd()?t(this._element).one(o.TRANSITION_END,l).emulateTransitionEnd(600):l()}}},a.setTransitioning=function(t){this._isTransitioning=t},a.dispose=function(){t.removeData(this._element,n),this._config=null,this._parent=null,this._element=null,this._triggerArray=null,this._isTransitioning=null},a._getConfig=function(t){return t=r({},l,t),t.toggle=Boolean(t.toggle),o.typeCheckConfig(e,t,h),t},a._getDimension=function(){return t(this._element).hasClass(g)?g:m},a._getParent=function(){var e=this,n=null;o.isElement(this._config.parent)?(n=this._config.parent,"undefined"!=typeof this._config.parent.jquery&&(n=this._config.parent[0])):n=t(this._config.parent)[0];var s='[data-toggle="collapse"][data-parent="'+this._config.parent+'"]';return t(n).find(s).each(function(t,n){e._addAriaAndCollapsedClass(i._getTargetFromElement(n),[n])}),n},a._addAriaAndCollapsedClass=function(e,n){if(e){var i=t(e).hasClass(u);n.length&&t(n).toggleClass(_,!i).attr("aria-expanded",i)}},i._getTargetFromElement=function(e){var n=o.getSelectorFromElement(e);return n?t(n)[0]:null},i._jQueryInterface=function(e){return this.each(function(){var s=t(this),o=s.data(n),a=r({},l,s.data(),"object"==typeof e&&e);if(!o&&a.toggle&&/show|hide/.test(e)&&(a.toggle=!1),o||(o=new i(this,a),s.data(n,o)),"string"==typeof e){if("undefined"==typeof o[e])throw new Error('No method named "'+e+'"');o[e]()}})},s(i,null,[{key:"VERSION",get:function(){return"4.0.0-beta.3"}},{key:"Default",get:function(){return l}}]),i}();return t(document).on(c.CLICK_DATA_API,p.DATA_TOGGLE,function(e){"A"===e.currentTarget.tagName&&e.preventDefault();var i=t(this),s=o.getSelectorFromElement(this);t(s).each(function(){var e=t(this),s=e.data(n)?"toggle":i.data();v._jQueryInterface.call(e,s)})}),t.fn[e]=v._jQueryInterface,t.fn[e].Constructor=v,t.fn[e].noConflict=function(){return t.fn[e]=a,v._jQueryInterface},v}(e),u=function(t){var e="dropdown",i="bs.dropdown",a="."+i,l=".data-api",h=t.fn[e],c=new RegExp("38|40|27"),u={HIDE:"hide"+a,HIDDEN:"hidden"+a,SHOW:"show"+a,SHOWN:"shown"+a,CLICK:"click"+a,CLICK_DATA_API:"click"+a+l,KEYDOWN_DATA_API:"keydown"+a+l,KEYUP_DATA_API:"keyup"+a+l},f="disabled",d="show",_="dropup",g="dropright",m="dropleft",p="dropdown-menu-right",v="dropdown-menu-left",E="position-static",T='[data-toggle="dropdown"]',y=".dropdown form",C=".dropdown-menu",I=".navbar-nav",A=".dropdown-menu .dropdown-item:not(.disabled)",b="top-start",D="top-end",S="bottom-start",w="bottom-end",N="right-start",O="left-start",k={offset:0,flip:!0,boundary:"scrollParent"},P={offset:"(number|string|function)",flip:"boolean",boundary:"(string|element)"},L=function(){function l(t,e){this._element=t,this._popper=null,this._config=this._getConfig(e),this._menu=this._getMenuElement(),this._inNavbar=this._detectNavbar(),this._addEventListeners()}var h=l.prototype;return h.toggle=function(){if(!this._element.disabled&&!t(this._element).hasClass(f)){var e=l._getParentFromElement(this._element),i=t(this._menu).hasClass(d);if(l._clearMenus(),!i){var s={relatedTarget:this._element},r=t.Event(u.SHOW,s);if(t(e).trigger(r),!r.isDefaultPrevented()){if(!this._inNavbar){if("undefined"==typeof n)throw new Error("Bootstrap dropdown require Popper.js (https://popper.js.org)");var o=this._element;t(e).hasClass(_)&&(t(this._menu).hasClass(v)||t(this._menu).hasClass(p))&&(o=e),"scrollParent"!==this._config.boundary&&t(e).addClass(E),this._popper=new n(o,this._menu,this._getPopperConfig())}"ontouchstart"in document.documentElement&&!t(e).closest(I).length&&t("body").children().on("mouseover",null,t.noop),this._element.focus(),this._element.setAttribute("aria-expanded",!0),t(this._menu).toggleClass(d),t(e).toggleClass(d).trigger(t.Event(u.SHOWN,s))}}}},h.dispose=function(){t.removeData(this._element,i),t(this._element).off(a),this._element=null,this._menu=null,null!==this._popper&&(this._popper.destroy(),this._popper=null)},h.update=function(){this._inNavbar=this._detectNavbar(),null!==this._popper&&this._popper.scheduleUpdate()},h._addEventListeners=function(){var e=this;t(this._element).on(u.CLICK,function(t){t.preventDefault(),t.stopPropagation(),e.toggle()})},h._getConfig=function(n){return n=r({},this.constructor.Default,t(this._element).data(),n),o.typeCheckConfig(e,n,this.constructor.DefaultType),n},h._getMenuElement=function(){if(!this._menu){var e=l._getParentFromElement(this._element);this._menu=t(e).find(C)[0]}return this._menu},h._getPlacement=function(){var e=t(this._element).parent(),n=S;return e.hasClass(_)?(n=b,t(this._menu).hasClass(p)&&(n=D)):e.hasClass(g)?n=N:e.hasClass(m)?n=O:t(this._menu).hasClass(p)&&(n=w),n},h._detectNavbar=function(){return t(this._element).closest(".navbar").length>0},h._getPopperConfig=function(){var t=this,e={};"function"==typeof this._config.offset?e.fn=function(e){return e.offsets=r({},e.offsets,t._config.offset(e.offsets)||{}),e}:e.offset=this._config.offset;return{placement:this._getPlacement(),modifiers:{offset:e,flip:{enabled:this._config.flip},preventOverflow:{boundariesElement:this._config.boundary}}}},l._jQueryInterface=function(e){return this.each(function(){var n=t(this).data(i);if(n||(n=new l(this,"object"==typeof e?e:null),t(this).data(i,n)),"string"==typeof e){if("undefined"==typeof n[e])throw new Error('No method named "'+e+'"');n[e]()}})},l._clearMenus=function(e){if(!e||3!==e.which&&("keyup"!==e.type||9===e.which))for(var n=t.makeArray(t(T)),s=0;s<n.length;s++){var r=l._getParentFromElement(n[s]),o=t(n[s]).data(i),a={relatedTarget:n[s]};if(o){var h=o._menu;if(t(r).hasClass(d)&&!(e&&("click"===e.type&&/input|textarea/i.test(e.target.tagName)||"keyup"===e.type&&9===e.which)&&t.contains(r,e.target))){var c=t.Event(u.HIDE,a);t(r).trigger(c),c.isDefaultPrevented()||("ontouchstart"in document.documentElement&&t("body").children().off("mouseover",null,t.noop),n[s].setAttribute("aria-expanded","false"),t(h).removeClass(d),t(r).removeClass(d).trigger(t.Event(u.HIDDEN,a)))}}}},l._getParentFromElement=function(e){var n,i=o.getSelectorFromElement(e);return i&&(n=t(i)[0]),n||e.parentNode},l._dataApiKeydownHandler=function(e){if((/input|textarea/i.test(e.target.tagName)?!(32===e.which||27!==e.which&&(40!==e.which&&38!==e.which||t(e.target).closest(C).length)):c.test(e.which))&&(e.preventDefault(),e.stopPropagation(),!this.disabled&&!t(this).hasClass(f))){var n=l._getParentFromElement(this),i=t(n).hasClass(d);if((i||27===e.which&&32===e.which)&&(!i||27!==e.which&&32!==e.which)){var s=t(n).find(A).get();if(s.length){var r=s.indexOf(e.target);38===e.which&&r>0&&r--,40===e.which&&r<s.length-1&&r++,r<0&&(r=0),s[r].focus()}}else{if(27===e.which){var o=t(n).find(T)[0];t(o).trigger("focus")}t(this).trigger("click")}}},s(l,null,[{key:"VERSION",get:function(){return"4.0.0-beta.3"}},{key:"Default",get:function(){return k}},{key:"DefaultType",get:function(){return P}}]),l}();return t(document).on(u.KEYDOWN_DATA_API,T,L._dataApiKeydownHandler).on(u.KEYDOWN_DATA_API,C,L._dataApiKeydownHandler).on(u.CLICK_DATA_API+" "+u.KEYUP_DATA_API,L._clearMenus).on(u.CLICK_DATA_API,T,function(e){e.preventDefault(),e.stopPropagation(),L._jQueryInterface.call(t(this),"toggle")}).on(u.CLICK_DATA_API,y,function(t){t.stopPropagation()}),t.fn[e]=L._jQueryInterface,t.fn[e].Constructor=L,t.fn[e].noConflict=function(){return t.fn[e]=h,L._jQueryInterface},L}(e),f=function(t){var e="modal",n="bs.modal",i="."+n,a=t.fn.modal,l={backdrop:!0,keyboard:!0,focus:!0,show:!0},h={backdrop:"(boolean|string)",keyboard:"boolean",focus:"boolean",show:"boolean"},c={HIDE:"hide"+i,HIDDEN:"hidden"+i,SHOW:"show"+i,SHOWN:"shown"+i,FOCUSIN:"focusin"+i,RESIZE:"resize"+i,CLICK_DISMISS:"click.dismiss"+i,KEYDOWN_DISMISS:"keydown.dismiss"+i,MOUSEUP_DISMISS:"mouseup.dismiss"+i,MOUSEDOWN_DISMISS:"mousedown.dismiss"+i,CLICK_DATA_API:"click"+i+".data-api"},u="modal-scrollbar-measure",f="modal-backdrop",d="modal-open",_="fade",g="show",m={DIALOG:".modal-dialog",DATA_TOGGLE:'[data-toggle="modal"]',DATA_DISMISS:'[data-dismiss="modal"]',FIXED_CONTENT:".fixed-top, .fixed-bottom, .is-fixed, .sticky-top",STICKY_CONTENT:".sticky-top",NAVBAR_TOGGLER:".navbar-toggler"},p=function(){function a(e,n){this._config=this._getConfig(n),this._element=e,this._dialog=t(e).find(m.DIALOG)[0],this._backdrop=null,this._isShown=!1,this._isBodyOverflowing=!1,this._ignoreBackdropClick=!1,this._originalBodyPadding=0,this._scrollbarWidth=0}var p=a.prototype;return p.toggle=function(t){return this._isShown?this.hide():this.show(t)},p.show=function(e){var n=this;if(!this._isTransitioning&&!this._isShown){o.supportsTransitionEnd()&&t(this._element).hasClass(_)&&(this._isTransitioning=!0);var i=t.Event(c.SHOW,{relatedTarget:e});t(this._element).trigger(i),this._isShown||i.isDefaultPrevented()||(this._isShown=!0,this._checkScrollbar(),this._setScrollbar(),this._adjustDialog(),t(document.body).addClass(d),this._setEscapeEvent(),this._setResizeEvent(),t(this._element).on(c.CLICK_DISMISS,m.DATA_DISMISS,function(t){return n.hide(t)}),t(this._dialog).on(c.MOUSEDOWN_DISMISS,function(){t(n._element).one(c.MOUSEUP_DISMISS,function(e){t(e.target).is(n._element)&&(n._ignoreBackdropClick=!0)})}),this._showBackdrop(function(){return n._showElement(e)}))}},p.hide=function(e){var n=this;if(e&&e.preventDefault(),!this._isTransitioning&&this._isShown){var i=t.Event(c.HIDE);if(t(this._element).trigger(i),this._isShown&&!i.isDefaultPrevented()){this._isShown=!1;var s=o.supportsTransitionEnd()&&t(this._element).hasClass(_);s&&(this._isTransitioning=!0),this._setEscapeEvent(),this._setResizeEvent(),t(document).off(c.FOCUSIN),t(this._element).removeClass(g),t(this._element).off(c.CLICK_DISMISS),t(this._dialog).off(c.MOUSEDOWN_DISMISS),s?t(this._element).one(o.TRANSITION_END,function(t){return n._hideModal(t)}).emulateTransitionEnd(300):this._hideModal()}}},p.dispose=function(){t.removeData(this._element,n),t(window,document,this._element,this._backdrop).off(i),this._config=null,this._element=null,this._dialog=null,this._backdrop=null,this._isShown=null,this._isBodyOverflowing=null,this._ignoreBackdropClick=null,this._scrollbarWidth=null},p.handleUpdate=function(){this._adjustDialog()},p._getConfig=function(t){return t=r({},l,t),o.typeCheckConfig(e,t,h),t},p._showElement=function(e){var n=this,i=o.supportsTransitionEnd()&&t(this._element).hasClass(_);this._element.parentNode&&this._element.parentNode.nodeType===Node.ELEMENT_NODE||document.body.appendChild(this._element),this._element.style.display="block",this._element.removeAttribute("aria-hidden"),this._element.scrollTop=0,i&&o.reflow(this._element),t(this._element).addClass(g),this._config.focus&&this._enforceFocus();var s=t.Event(c.SHOWN,{relatedTarget:e}),r=function(){n._config.focus&&n._element.focus(),n._isTransitioning=!1,t(n._element).trigger(s)};i?t(this._dialog).one(o.TRANSITION_END,r).emulateTransitionEnd(300):r()},p._enforceFocus=function(){var e=this;t(document).off(c.FOCUSIN).on(c.FOCUSIN,function(n){document===n.target||e._element===n.target||t(e._element).has(n.target).length||e._element.focus()})},p._setEscapeEvent=function(){var e=this;this._isShown&&this._config.keyboard?t(this._element).on(c.KEYDOWN_DISMISS,function(t){27===t.which&&(t.preventDefault(),e.hide())}):this._isShown||t(this._element).off(c.KEYDOWN_DISMISS)},p._setResizeEvent=function(){var e=this;this._isShown?t(window).on(c.RESIZE,function(t){return e.handleUpdate(t)}):t(window).off(c.RESIZE)},p._hideModal=function(){var e=this;this._element.style.display="none",this._element.setAttribute("aria-hidden",!0),this._isTransitioning=!1,this._showBackdrop(function(){t(document.body).removeClass(d),e._resetAdjustments(),e._resetScrollbar(),t(e._element).trigger(c.HIDDEN)})},p._removeBackdrop=function(){this._backdrop&&(t(this._backdrop).remove(),this._backdrop=null)},p._showBackdrop=function(e){var n=this,i=t(this._element).hasClass(_)?_:"";if(this._isShown&&this._config.backdrop){var s=o.supportsTransitionEnd()&&i;if(this._backdrop=document.createElement("div"),this._backdrop.className=f,i&&t(this._backdrop).addClass(i),t(this._backdrop).appendTo(document.body),t(this._element).on(c.CLICK_DISMISS,function(t){n._ignoreBackdropClick?n._ignoreBackdropClick=!1:t.target===t.currentTarget&&("static"===n._config.backdrop?n._element.focus():n.hide())}),s&&o.reflow(this._backdrop),t(this._backdrop).addClass(g),!e)return;if(!s)return void e();t(this._backdrop).one(o.TRANSITION_END,e).emulateTransitionEnd(150)}else if(!this._isShown&&this._backdrop){t(this._backdrop).removeClass(g);var r=function(){n._removeBackdrop(),e&&e()};o.supportsTransitionEnd()&&t(this._element).hasClass(_)?t(this._backdrop).one(o.TRANSITION_END,r).emulateTransitionEnd(150):r()}else e&&e()},p._adjustDialog=function(){var t=this._element.scrollHeight>document.documentElement.clientHeight;!this._isBodyOverflowing&&t&&(this._element.style.paddingLeft=this._scrollbarWidth+"px"),this._isBodyOverflowing&&!t&&(this._element.style.paddingRight=this._scrollbarWidth+"px")},p._resetAdjustments=function(){this._element.style.paddingLeft="",this._element.style.paddingRight=""},p._checkScrollbar=function(){var t=document.body.getBoundingClientRect();this._isBodyOverflowing=t.left+t.right<window.innerWidth,this._scrollbarWidth=this._getScrollbarWidth()},p._setScrollbar=function(){var e=this;if(this._isBodyOverflowing){t(m.FIXED_CONTENT).each(function(n,i){var s=t(i)[0].style.paddingRight,r=t(i).css("padding-right");t(i).data("padding-right",s).css("padding-right",parseFloat(r)+e._scrollbarWidth+"px")}),t(m.STICKY_CONTENT).each(function(n,i){var s=t(i)[0].style.marginRight,r=t(i).css("margin-right");t(i).data("margin-right",s).css("margin-right",parseFloat(r)-e._scrollbarWidth+"px")}),t(m.NAVBAR_TOGGLER).each(function(n,i){var s=t(i)[0].style.marginRight,r=t(i).css("margin-right");t(i).data("margin-right",s).css("margin-right",parseFloat(r)+e._scrollbarWidth+"px")});var n=document.body.style.paddingRight,i=t("body").css("padding-right");t("body").data("padding-right",n).css("padding-right",parseFloat(i)+this._scrollbarWidth+"px")}},p._resetScrollbar=function(){t(m.FIXED_CONTENT).each(function(e,n){var i=t(n).data("padding-right");"undefined"!=typeof i&&t(n).css("padding-right",i).removeData("padding-right")}),t(m.STICKY_CONTENT+", "+m.NAVBAR_TOGGLER).each(function(e,n){var i=t(n).data("margin-right");"undefined"!=typeof i&&t(n).css("margin-right",i).removeData("margin-right")});var e=t("body").data("padding-right");"undefined"!=typeof e&&t("body").css("padding-right",e).removeData("padding-right")},p._getScrollbarWidth=function(){var t=document.createElement("div");t.className=u,document.body.appendChild(t);var e=t.getBoundingClientRect().width-t.clientWidth;return document.body.removeChild(t),e},a._jQueryInterface=function(e,i){return this.each(function(){var s=t(this).data(n),o=r({},a.Default,t(this).data(),"object"==typeof e&&e);if(s||(s=new a(this,o),t(this).data(n,s)),"string"==typeof e){if("undefined"==typeof s[e])throw new Error('No method named "'+e+'"');s[e](i)}else o.show&&s.show(i)})},s(a,null,[{key:"VERSION",get:function(){return"4.0.0-beta.3"}},{key:"Default",get:function(){return l}}]),a}();return t(document).on(c.CLICK_DATA_API,m.DATA_TOGGLE,function(e){var i,s=this,a=o.getSelectorFromElement(this);a&&(i=t(a)[0]);var l=t(i).data(n)?"toggle":r({},t(i).data(),t(this).data());"A"!==this.tagName&&"AREA"!==this.tagName||e.preventDefault();var h=t(i).one(c.SHOW,function(e){e.isDefaultPrevented()||h.one(c.HIDDEN,function(){t(s).is(":visible")&&s.focus()})});p._jQueryInterface.call(t(i),l,this)}),t.fn.modal=p._jQueryInterface,t.fn.modal.Constructor=p,t.fn.modal.noConflict=function(){return t.fn.modal=a,p._jQueryInterface},p}(e),d=function(t){var e="tooltip",i="bs.tooltip",a="."+i,l=t.fn[e],h=new RegExp("(^|\\s)bs-tooltip\\S+","g"),c={animation:"boolean",template:"string",title:"(string|element|function)",trigger:"string",delay:"(number|object)",html:"boolean",selector:"(string|boolean)",placement:"(string|function)",offset:"(number|string)",container:"(string|element|boolean)",fallbackPlacement:"(string|array)",boundary:"(string|element)"},u={AUTO:"auto",TOP:"top",RIGHT:"right",BOTTOM:"bottom",LEFT:"left"},f={animation:!0,template:'<div class="tooltip" role="tooltip"><div class="arrow"></div><div class="tooltip-inner"></div></div>',trigger:"hover focus",title:"",delay:0,html:!1,selector:!1,placement:"top",offset:0,container:!1,fallbackPlacement:"flip",boundary:"scrollParent"},d="show",_="out",g={HIDE:"hide"+a,HIDDEN:"hidden"+a,SHOW:"show"+a,SHOWN:"shown"+a,INSERTED:"inserted"+a,CLICK:"click"+a,FOCUSIN:"focusin"+a,FOCUSOUT:"focusout"+a,MOUSEENTER:"mouseenter"+a,MOUSELEAVE:"mouseleave"+a},m="fade",p="show",v=".tooltip-inner",E=".arrow",T="hover",y="focus",C="click",I="manual",A=function(){function l(t,e){if("undefined"==typeof n)throw new Error("Bootstrap tooltips require Popper.js (https://popper.js.org)");this._isEnabled=!0,this._timeout=0,this._hoverState="",this._activeTrigger={},this._popper=null,this.element=t,this.config=this._getConfig(e),this.tip=null,this._setListeners()}var A=l.prototype;return A.enable=function(){this._isEnabled=!0},A.disable=function(){this._isEnabled=!1},A.toggleEnabled=function(){this._isEnabled=!this._isEnabled},A.toggle=function(e){if(this._isEnabled)if(e){var n=this.constructor.DATA_KEY,i=t(e.currentTarget).data(n);i||(i=new this.constructor(e.currentTarget,this._getDelegateConfig()),t(e.currentTarget).data(n,i)),i._activeTrigger.click=!i._activeTrigger.click,i._isWithActiveTrigger()?i._enter(null,i):i._leave(null,i)}else{if(t(this.getTipElement()).hasClass(p))return void this._leave(null,this);this._enter(null,this)}},A.dispose=function(){clearTimeout(this._timeout),t.removeData(this.element,this.constructor.DATA_KEY),t(this.element).off(this.constructor.EVENT_KEY),t(this.element).closest(".modal").off("hide.bs.modal"),this.tip&&t(this.tip).remove(),this._isEnabled=null,this._timeout=null,this._hoverState=null,this._activeTrigger=null,null!==this._popper&&this._popper.destroy(),this._popper=null,this.element=null,this.config=null,this.tip=null},A.show=function(){var e=this;if("none"===t(this.element).css("display"))throw new Error("Please use show on visible elements");var i=t.Event(this.constructor.Event.SHOW);if(this.isWithContent()&&this._isEnabled){t(this.element).trigger(i);var s=t.contains(this.element.ownerDocument.documentElement,this.element);if(i.isDefaultPrevented()||!s)return;var r=this.getTipElement(),a=o.getUID(this.constructor.NAME);r.setAttribute("id",a),this.element.setAttribute("aria-describedby",a),this.setContent(),this.config.animation&&t(r).addClass(m);var h="function"==typeof this.config.placement?this.config.placement.call(this,r,this.element):this.config.placement,c=this._getAttachment(h);this.addAttachmentClass(c);var u=!1===this.config.container?document.body:t(this.config.container);t(r).data(this.constructor.DATA_KEY,this),t.contains(this.element.ownerDocument.documentElement,this.tip)||t(r).appendTo(u),t(this.element).trigger(this.constructor.Event.INSERTED),this._popper=new n(this.element,r,{placement:c,modifiers:{offset:{offset:this.config.offset},flip:{behavior:this.config.fallbackPlacement},arrow:{element:E},preventOverflow:{boundariesElement:this.config.boundary}},onCreate:function(t){t.originalPlacement!==t.placement&&e._handlePopperPlacementChange(t)},onUpdate:function(t){e._handlePopperPlacementChange(t)}}),t(r).addClass(p),"ontouchstart"in document.documentElement&&t("body").children().on("mouseover",null,t.noop);var f=function(){e.config.animation&&e._fixTransition();var n=e._hoverState;e._hoverState=null,t(e.element).trigger(e.constructor.Event.SHOWN),n===_&&e._leave(null,e)};o.supportsTransitionEnd()&&t(this.tip).hasClass(m)?t(this.tip).one(o.TRANSITION_END,f).emulateTransitionEnd(l._TRANSITION_DURATION):f()}},A.hide=function(e){var n=this,i=this.getTipElement(),s=t.Event(this.constructor.Event.HIDE),r=function(){n._hoverState!==d&&i.parentNode&&i.parentNode.removeChild(i),n._cleanTipClass(),n.element.removeAttribute("aria-describedby"),t(n.element).trigger(n.constructor.Event.HIDDEN),null!==n._popper&&n._popper.destroy(),e&&e()};t(this.element).trigger(s),s.isDefaultPrevented()||(t(i).removeClass(p),"ontouchstart"in document.documentElement&&t("body").children().off("mouseover",null,t.noop),this._activeTrigger[C]=!1,this._activeTrigger[y]=!1,this._activeTrigger[T]=!1,o.supportsTransitionEnd()&&t(this.tip).hasClass(m)?t(i).one(o.TRANSITION_END,r).emulateTransitionEnd(150):r(),this._hoverState="")},A.update=function(){null!==this._popper&&this._popper.scheduleUpdate()},A.isWithContent=function(){return Boolean(this.getTitle())},A.addAttachmentClass=function(e){t(this.getTipElement()).addClass("bs-tooltip-"+e)},A.getTipElement=function(){return this.tip=this.tip||t(this.config.template)[0],this.tip},A.setContent=function(){var e=t(this.getTipElement());this.setElementContent(e.find(v),this.getTitle()),e.removeClass(m+" "+p)},A.setElementContent=function(e,n){var i=this.config.html;"object"==typeof n&&(n.nodeType||n.jquery)?i?t(n).parent().is(e)||e.empty().append(n):e.text(t(n).text()):e[i?"html":"text"](n)},A.getTitle=function(){var t=this.element.getAttribute("data-original-title");return t||(t="function"==typeof this.config.title?this.config.title.call(this.element):this.config.title),t},A._getAttachment=function(t){return u[t.toUpperCase()]},A._setListeners=function(){var e=this;this.config.trigger.split(" ").forEach(function(n){if("click"===n)t(e.element).on(e.constructor.Event.CLICK,e.config.selector,function(t){return e.toggle(t)});else if(n!==I){var i=n===T?e.constructor.Event.MOUSEENTER:e.constructor.Event.FOCUSIN,s=n===T?e.constructor.Event.MOUSELEAVE:e.constructor.Event.FOCUSOUT;t(e.element).on(i,e.config.selector,function(t){return e._enter(t)}).on(s,e.config.selector,function(t){return e._leave(t)})}t(e.element).closest(".modal").on("hide.bs.modal",function(){return e.hide()})}),this.config.selector?this.config=r({},this.config,{trigger:"manual",selector:""}):this._fixTitle()},A._fixTitle=function(){var t=typeof this.element.getAttribute("data-original-title");(this.element.getAttribute("title")||"string"!==t)&&(this.element.setAttribute("data-original-title",this.element.getAttribute("title")||""),this.element.setAttribute("title",""))},A._enter=function(e,n){var i=this.constructor.DATA_KEY;(n=n||t(e.currentTarget).data(i))||(n=new this.constructor(e.currentTarget,this._getDelegateConfig()),t(e.currentTarget).data(i,n)),e&&(n._activeTrigger["focusin"===e.type?y:T]=!0),t(n.getTipElement()).hasClass(p)||n._hoverState===d?n._hoverState=d:(clearTimeout(n._timeout),n._hoverState=d,n.config.delay&&n.config.delay.show?n._timeout=setTimeout(function(){n._hoverState===d&&n.show()},n.config.delay.show):n.show())},A._leave=function(e,n){var i=this.constructor.DATA_KEY;(n=n||t(e.currentTarget).data(i))||(n=new this.constructor(e.currentTarget,this._getDelegateConfig()),t(e.currentTarget).data(i,n)),e&&(n._activeTrigger["focusout"===e.type?y:T]=!1),n._isWithActiveTrigger()||(clearTimeout(n._timeout),n._hoverState=_,n.config.delay&&n.config.delay.hide?n._timeout=setTimeout(function(){n._hoverState===_&&n.hide()},n.config.delay.hide):n.hide())},A._isWithActiveTrigger=function(){for(var t in this._activeTrigger)if(this._activeTrigger[t])return!0;return!1},A._getConfig=function(n){return"number"==typeof(n=r({},this.constructor.Default,t(this.element).data(),n)).delay&&(n.delay={show:n.delay,hide:n.delay}),"number"==typeof n.title&&(n.title=n.title.toString()),"number"==typeof n.content&&(n.content=n.content.toString()),o.typeCheckConfig(e,n,this.constructor.DefaultType),n},A._getDelegateConfig=function(){var t={};if(this.config)for(var e in this.config)this.constructor.Default[e]!==this.config[e]&&(t[e]=this.config[e]);return t},A._cleanTipClass=function(){var e=t(this.getTipElement()),n=e.attr("class").match(h);null!==n&&n.length>0&&e.removeClass(n.join(""))},A._handlePopperPlacementChange=function(t){this._cleanTipClass(),this.addAttachmentClass(this._getAttachment(t.placement))},A._fixTransition=function(){var e=this.getTipElement(),n=this.config.animation;null===e.getAttribute("x-placement")&&(t(e).removeClass(m),this.config.animation=!1,this.hide(),this.show(),this.config.animation=n)},l._jQueryInterface=function(e){return this.each(function(){var n=t(this).data(i),s="object"==typeof e&&e;if((n||!/dispose|hide/.test(e))&&(n||(n=new l(this,s),t(this).data(i,n)),"string"==typeof e)){if("undefined"==typeof n[e])throw new Error('No method named "'+e+'"');n[e]()}})},s(l,null,[{key:"VERSION",get:function(){return"4.0.0-beta.3"}},{key:"Default",get:function(){return f}},{key:"NAME",get:function(){return e}},{key:"DATA_KEY",get:function(){return i}},{key:"Event",get:function(){return g}},{key:"EVENT_KEY",get:function(){return a}},{key:"DefaultType",get:function(){return c}}]),l}();return t.fn[e]=A._jQueryInterface,t.fn[e].Constructor=A,t.fn[e].noConflict=function(){return t.fn[e]=l,A._jQueryInterface},A}(e),_=function(t){var e="popover",n="bs.popover",i="."+n,o=t.fn[e],a=new RegExp("(^|\\s)bs-popover\\S+","g"),l=r({},d.Default,{placement:"right",trigger:"click",content:"",template:'<div class="popover" role="tooltip"><div class="arrow"></div><h3 class="popover-header"></h3><div class="popover-body"></div></div>'}),h=r({},d.DefaultType,{content:"(string|element|function)"}),c="fade",u="show",f=".popover-header",_=".popover-body",g={HIDE:"hide"+i,HIDDEN:"hidden"+i,SHOW:"show"+i,SHOWN:"shown"+i,INSERTED:"inserted"+i,CLICK:"click"+i,FOCUSIN:"focusin"+i,FOCUSOUT:"focusout"+i,MOUSEENTER:"mouseenter"+i,MOUSELEAVE:"mouseleave"+i},m=function(r){function o(){return r.apply(this,arguments)||this}!function(t,e){t.prototype=Object.create(e.prototype),t.prototype.constructor=t,t.__proto__=e}(o,r);var d=o.prototype;return d.isWithContent=function(){return this.getTitle()||this._getContent()},d.addAttachmentClass=function(e){t(this.getTipElement()).addClass("bs-popover-"+e)},d.getTipElement=function(){return this.tip=this.tip||t(this.config.template)[0],this.tip},d.setContent=function(){var e=t(this.getTipElement());this.setElementContent(e.find(f),this.getTitle());var n=this._getContent();"function"==typeof n&&(n=n.call(this.element)),this.setElementContent(e.find(_),n),e.removeClass(c+" "+u)},d._getContent=function(){return this.element.getAttribute("data-content")||this.config.content},d._cleanTipClass=function(){var e=t(this.getTipElement()),n=e.attr("class").match(a);null!==n&&n.length>0&&e.removeClass(n.join(""))},o._jQueryInterface=function(e){return this.each(function(){var i=t(this).data(n),s="object"==typeof e?e:null;if((i||!/destroy|hide/.test(e))&&(i||(i=new o(this,s),t(this).data(n,i)),"string"==typeof e)){if("undefined"==typeof i[e])throw new Error('No method named "'+e+'"');i[e]()}})},s(o,null,[{key:"VERSION",get:function(){return"4.0.0-beta.3"}},{key:"Default",get:function(){return l}},{key:"NAME",get:function(){return e}},{key:"DATA_KEY",get:function(){return n}},{key:"Event",get:function(){return g}},{key:"EVENT_KEY",get:function(){return i}},{key:"DefaultType",get:function(){return h}}]),o}(d);return t.fn[e]=m._jQueryInterface,t.fn[e].Constructor=m,t.fn[e].noConflict=function(){return t.fn[e]=o,m._jQueryInterface},m}(e),g=function(t){var e="scrollspy",n="bs.scrollspy",i="."+n,a=t.fn[e],l={offset:10,method:"auto",target:""},h={offset:"number",method:"string",target:"(string|element)"},c={ACTIVATE:"activate"+i,SCROLL:"scroll"+i,LOAD_DATA_API:"load"+i+".data-api"},u="dropdown-item",f="active",d={DATA_SPY:'[data-spy="scroll"]',ACTIVE:".active",NAV_LIST_GROUP:".nav, .list-group",NAV_LINKS:".nav-link",NAV_ITEMS:".nav-item",LIST_ITEMS:".list-group-item",DROPDOWN:".dropdown",DROPDOWN_ITEMS:".dropdown-item",DROPDOWN_TOGGLE:".dropdown-toggle"},_="offset",g="position",m=function(){function a(e,n){var i=this;this._element=e,this._scrollElement="BODY"===e.tagName?window:e,this._config=this._getConfig(n),this._selector=this._config.target+" "+d.NAV_LINKS+","+this._config.target+" "+d.LIST_ITEMS+","+this._config.target+" "+d.DROPDOWN_ITEMS,this._offsets=[],this._targets=[],this._activeTarget=null,this._scrollHeight=0,t(this._scrollElement).on(c.SCROLL,function(t){return i._process(t)}),this.refresh(),this._process()}var m=a.prototype;return m.refresh=function(){var e=this,n=this._scrollElement!==this._scrollElement.window?g:_,i="auto"===this._config.method?n:this._config.method,s=i===g?this._getScrollTop():0;this._offsets=[],this._targets=[],this._scrollHeight=this._getScrollHeight();t.makeArray(t(this._selector)).map(function(e){var n,r=o.getSelectorFromElement(e);if(r&&(n=t(r)[0]),n){var a=n.getBoundingClientRect();if(a.width||a.height)return[t(n)[i]().top+s,r]}return null}).filter(function(t){return t}).sort(function(t,e){return t[0]-e[0]}).forEach(function(t){e._offsets.push(t[0]),e._targets.push(t[1])})},m.dispose=function(){t.removeData(this._element,n),t(this._scrollElement).off(i),this._element=null,this._scrollElement=null,this._config=null,this._selector=null,this._offsets=null,this._targets=null,this._activeTarget=null,this._scrollHeight=null},m._getConfig=function(n){if("string"!=typeof(n=r({},l,n)).target){var i=t(n.target).attr("id");i||(i=o.getUID(e),t(n.target).attr("id",i)),n.target="#"+i}return o.typeCheckConfig(e,n,h),n},m._getScrollTop=function(){return this._scrollElement===window?this._scrollElement.pageYOffset:this._scrollElement.scrollTop},m._getScrollHeight=function(){return this._scrollElement.scrollHeight||Math.max(document.body.scrollHeight,document.documentElement.scrollHeight)},m._getOffsetHeight=function(){return this._scrollElement===window?window.innerHeight:this._scrollElement.getBoundingClientRect().height},m._process=function(){var t=this._getScrollTop()+this._config.offset,e=this._getScrollHeight(),n=this._config.offset+e-this._getOffsetHeight();if(this._scrollHeight!==e&&this.refresh(),t>=n){var i=this._targets[this._targets.length-1];this._activeTarget!==i&&this._activate(i)}else{if(this._activeTarget&&t<this._offsets[0]&&this._offsets[0]>0)return this._activeTarget=null,void this._clear();for(var s=this._offsets.length;s--;){this._activeTarget!==this._targets[s]&&t>=this._offsets[s]&&("undefined"==typeof this._offsets[s+1]||t<this._offsets[s+1])&&this._activate(this._targets[s])}}},m._activate=function(e){this._activeTarget=e,this._clear();var n=this._selector.split(",");n=n.map(function(t){return t+'[data-target="'+e+'"],'+t+'[href="'+e+'"]'});var i=t(n.join(","));i.hasClass(u)?(i.closest(d.DROPDOWN).find(d.DROPDOWN_TOGGLE).addClass(f),i.addClass(f)):(i.addClass(f),i.parents(d.NAV_LIST_GROUP).prev(d.NAV_LINKS+", "+d.LIST_ITEMS).addClass(f),i.parents(d.NAV_LIST_GROUP).prev(d.NAV_ITEMS).children(d.NAV_LINKS).addClass(f)),t(this._scrollElement).trigger(c.ACTIVATE,{relatedTarget:e})},m._clear=function(){t(this._selector).filter(d.ACTIVE).removeClass(f)},a._jQueryInterface=function(e){return this.each(function(){var i=t(this).data(n);if(i||(i=new a(this,"object"==typeof e&&e),t(this).data(n,i)),"string"==typeof e){if("undefined"==typeof i[e])throw new Error('No method named "'+e+'"');i[e]()}})},s(a,null,[{key:"VERSION",get:function(){return"4.0.0-beta.3"}},{key:"Default",get:function(){return l}}]),a}();return t(window).on(c.LOAD_DATA_API,function(){for(var e=t.makeArray(t(d.DATA_SPY)),n=e.length;n--;){var i=t(e[n]);m._jQueryInterface.call(i,i.data())}}),t.fn[e]=m._jQueryInterface,t.fn[e].Constructor=m,t.fn[e].noConflict=function(){return t.fn[e]=a,m._jQueryInterface},m}(e),m=function(t){var e="bs.tab",n="."+e,i=t.fn.tab,r={HIDE:"hide"+n,HIDDEN:"hidden"+n,SHOW:"show"+n,SHOWN:"shown"+n,CLICK_DATA_API:"click.bs.tab.data-api"},a="dropdown-menu",l="active",h="disabled",c="fade",u="show",f=".dropdown",d=".nav, .list-group",_=".active",g="> li > .active",m='[data-toggle="tab"], [data-toggle="pill"], [data-toggle="list"]',p=".dropdown-toggle",v="> .dropdown-menu .active",E=function(){function n(t){this._element=t}var i=n.prototype;return i.show=function(){var e=this;if(!(this._element.parentNode&&this._element.parentNode.nodeType===Node.ELEMENT_NODE&&t(this._element).hasClass(l)||t(this._element).hasClass(h))){var n,i,s=t(this._element).closest(d)[0],a=o.getSelectorFromElement(this._element);if(s){var c="UL"===s.nodeName?g:_;i=(i=t.makeArray(t(s).find(c)))[i.length-1]}var u=t.Event(r.HIDE,{relatedTarget:this._element}),f=t.Event(r.SHOW,{relatedTarget:i});if(i&&t(i).trigger(u),t(this._element).trigger(f),!f.isDefaultPrevented()&&!u.isDefaultPrevented()){a&&(n=t(a)[0]),this._activate(this._element,s);var m=function(){var n=t.Event(r.HIDDEN,{relatedTarget:e._element}),s=t.Event(r.SHOWN,{relatedTarget:i});t(i).trigger(n),t(e._element).trigger(s)};n?this._activate(n,n.parentNode,m):m()}}},i.dispose=function(){t.removeData(this._element,e),this._element=null},i._activate=function(e,n,i){var s=this,r=("UL"===n.nodeName?t(n).find(g):t(n).children(_))[0],a=i&&o.supportsTransitionEnd()&&r&&t(r).hasClass(c),l=function(){return s._transitionComplete(e,r,i)};r&&a?t(r).one(o.TRANSITION_END,l).emulateTransitionEnd(150):l()},i._transitionComplete=function(e,n,i){if(n){t(n).removeClass(u+" "+l);var s=t(n.parentNode).find(v)[0];s&&t(s).removeClass(l),"tab"===n.getAttribute("role")&&n.setAttribute("aria-selected",!1)}if(t(e).addClass(l),"tab"===e.getAttribute("role")&&e.setAttribute("aria-selected",!0),o.reflow(e),t(e).addClass(u),e.parentNode&&t(e.parentNode).hasClass(a)){var r=t(e).closest(f)[0];r&&t(r).find(p).addClass(l),e.setAttribute("aria-expanded",!0)}i&&i()},n._jQueryInterface=function(i){return this.each(function(){var s=t(this),r=s.data(e);if(r||(r=new n(this),s.data(e,r)),"string"==typeof i){if("undefined"==typeof r[i])throw new Error('No method named "'+i+'"');r[i]()}})},s(n,null,[{key:"VERSION",get:function(){return"4.0.0-beta.3"}}]),n}();return t(document).on(r.CLICK_DATA_API,m,function(e){e.preventDefault(),E._jQueryInterface.call(t(this),"show")}),t.fn.tab=E._jQueryInterface,t.fn.tab.Constructor=E,t.fn.tab.noConflict=function(){return t.fn.tab=i,E._jQueryInterface},E}(e);!function(t){if("undefined"==typeof t)throw new Error("Bootstrap's JavaScript requires jQuery. jQuery must be included before Bootstrap's JavaScript.");var e=t.fn.jquery.split(" ")[0].split(".");if(e[0]<2&&e[1]<9||1===e[0]&&9===e[1]&&e[2]<1||e[0]>=4)throw new Error("Bootstrap's JavaScript requires at least jQuery v1.9.1 but less than v4.0.0")}(e),t.Util=o,t.Alert=a,t.Button=l,t.Carousel=h,t.Collapse=c,t.Dropdown=u,t.Modal=f,t.Popover=_,t.Scrollspy=g,t.Tab=m,t.Tooltip=d,Object.defineProperty(t,"__esModule",{value:!0})});
//# sourceMappingURL=bootstrap.min.js.map
