# Supplementary material for: A Context-Specific Digital Alcohol Brief Intervention in Symptomatic Breast Clinics (Abreast of Health): Development and Usability Study
Source: JMIR Res Protoc. 2020 Jan 24;9(1):e14580. doi: 10.2196/14580 (PMC7007589; doi:10.2196/14580)
Supplement: Multimedia Appendix 2 [file resprot_v9i1e14580_app2.zip › Web capture/Breast cancer and alcohol/Breast cancer and alcohol_files/custom.js.download]

/*============================================
 Mobile Safari in standalone mode
 =============================================*/


if (("standalone" in window.navigator) && window.navigator.standalone) {
    
    // If you want to prevent remote links in standalone web apps opening Mobile Safari, change 'remotes' to true
    var noddy, remotes = false;
    
    document.addEventListener('click', function (event) {
        
        noddy = event.target;
        
        // Bubble up until we hit link or top HTML element. Warning: BODY element is not compulsory so better to stop on HTML
        while (noddy.nodeName !== "A" && noddy.nodeName !== "HTML") {
            noddy = noddy.parentNode;
        }
        
        if ('href' in noddy && noddy.href.indexOf('http') !== -1 && (noddy.href.indexOf(document.location.host) !== -1 || remotes)) {
            event.preventDefault();
            document.location.href = noddy.href;
        }
        
    }, false);
}


/*============================================
Consent form
 =============================================*/
consentForm();

function consentForm() {
    $('.consent-form-2').hide();
    $('.consent-btn-1').click(function () {
        $('.consent-form-1').hide();
        $('.consent-form-2').show();
    });
    $('.consent-btn-back').click(function () {
        $('.consent-form-2').hide();
        $('.consent-form-1').show();
    });
}

pageRating();

function pageRating() {
    $('.consent-btn-1').add(function () {
    
    })
}


/*============================================
Questionnaire
 =============================================*/

$('#start-questionnaire').on('click touch', function () {
    $('#q-start').hide();
    $('#q-1').show();
});

// Previous
$('.questionnaire-prev').on('click touch', function () {
    
    var question = $(this).data("question");
    var container = $(this).parent().parent();
    var prev = question - 1;
    var prevContainer = $('.questionnaire .q-' + prev);
    
    $(container).hide();
    $(prevContainer).show();
    
});
// Next
$('.questionnaire-next').on('click touch', function () {
    
    var question;
    
    if ($('#answer-1').val() === "0" && $(this).attr("data-question") === "1") {
        question = 3;
    }
    else {
        question = $(this).data("question");
    }
    
    var container = $(this).parent().parent();
    var next = question + 1;
    var nextContainer = $('.questionnaire .q-' + next);
    
    $(container).hide();
    $(nextContainer).show();
});

/*============================================
Questionnaire Logic
 =============================================*/

$('.questionnaire input[type=radio]').change(function () {
    
    var question = $(this).data("question");
    var value = $(this).get(0).value;
    
    setValue(question, value);
    
    var container = $(this).parent().parent().parent();
    $(container).find('.questionnaire-next').show();
    
});

$('select').change(function () {
    
    var question = $(this).data("question");
    var value = $(this).get(0).value;
    
    setValue(question, value);
    
    var container = $(this).parent();
    var id = container.get(0).id;
    
    if (id === "q-6") {
        $('#q-submit').show();
    }
    else {
        $(container).find('.questionnaire-next').show();
    }
    
});

// Set Values
function setValue(input, value) {
    $('#answer-' + input).val(value);
}

/*============================================
Results Feedback
 =============================================*/

$('#abh-percentile').on('click touch', function(){

    $('#eng-percentile').removeClass("current");
    $('#abh-percentile').addClass("current");
    $('#eng-progress-bar').hide();
    $('#eng-bar-caption').hide();
    $('#engxage-progress-bar').hide();
    $('#abh-progress-bar').show();
    $('#abh-bar-caption').show();

});

$('#eng-percentile').on('click touch', function(){

    $('#abh-percentile').removeClass("current");
    $('#eng-percentile').addClass("current");
    $('#abh-progress-bar').hide();
    $('#abh-bar-caption').hide();
    $('#engxage-progress-bar').hide();
    $('#eng-progress-bar').show();
    $('#eng-bar-caption').show();

});

$('#engxage-percentile').on('click touch', function(){

    $('#abh-percentile').removeClass("current");
    $('#engxage-percentile').addClass("current");
    $('#abh-progress-bar').hide();
    $('#eng-progress-bar').hide();
    $('#engxage-progress-bar').show();

});

/*============================================
Alcohol Calculator
 =============================================*/

$('.flex-drinks').on('click touch', function () {

    var drinkid = $(this).data("drink");
    var drink = data.drinks[drinkid - 1];

    var config = $('#drink-config');

    $(config).attr("data-drinkid", drinkid);

    $('#drink-quantity').val(drink.selectedquantity);

    $('#drink-title').html(drink.name + " (ABV "+ drink.abv + "%)");
    $('#container-ml').html(drink.container + " (" + drink.ml + " ml)");
    $('#units').html("Alcohol content: " + drink.units + " units");
    $('#calories').html("Calories: " + drink.kcal + " kcal (Cal)");
    $('#food-equivalent').html("Equivalent to: " + (Math.round(drink.kcal / 30) / 10) + " hamburgers, " + Math.round(drink.kcal / 50) + " ginger biscuits, or " + Math.round(drink.kcal / 25) + " heaped teaspoons of sugar");

    $(config).show();


});

$('#drink-half').on('click touch', function () {
    $('#drink-quantity').val(0.5);
});

$('#drink-add').on('click touch', function () {
    var drinkid = $(this).parent().parent().parent().parent().parent().attr("data-drinkid");
    var quantity = $('#drink-quantity').val();
    addDrink(drinkid, quantity);
});


function addDrink(drinkid, quantity){

    var drink = data.drinks[drinkid - 1];
    drink.selectedquantity = quantity;
    calculate();

}

function calculate(){

    var totalUnits = 0, totalCalories = 0, totalBurgers = 0, totalBiscuits = 0, totalSugar = 0;
    var config = $('#drink-total');

    for(var ix in data.drinks){

        var drink = data.drinks[ix];
        console.log("Calculating data for drink: "+ drink.name);

        totalUnits += drink.units * drink.selectedquantity;
        totalCalories += drink.kcal * drink.selectedquantity;
        totalBurgers += Math.round(drink.kcal * drink.selectedquantity / 30) / 10;
        totalBiscuits += Math.round(drink.kcal * drink.selectedquantity / 50);
        totalSugar += Math.round(drink.kcal * drink.selectedquantity / 25);

        console.log("Total Units: " + totalUnits);
        console.log("Total Calories: " + totalCalories);
        console.log("Total Burgers: " + totalBurgers);
        console.log("Total Biscuits: " + totalBiscuits);
        console.log("Total Sugar: " + totalSugar);

    }

    $('#total-units').html(totalUnits.toFixed(1));
    $('#total-calories').html(totalCalories.toFixed(1) + " kcal");
    $('#total-food-equivalent').html(totalBurgers.toFixed(1) + "&nbsp;hamburgers, " + totalBiscuits.toFixed(0) + "&nbsp;ginger&nbsp;biscuits&nbsp;or " + totalSugar.toFixed(0) + "&nbsp;heaped&nbsp;teaspoons of sugar");
    $(config).show();


}

var data = {

    "drinks":[
        {
            "id":1,
            "name": "Lower strength lager",
            "picture":"pint_C.jpg",
            "container": "Pint",
            "ml": 568,
            "abv": 3.60,
            "units":2,
            "kcal":167,
            "hamburgers":0.6,
            "muffins": 1.7,
            "selectedquantity": 0
        },
        {
            "id":2,
            "name": "Higher strength beer/lager/cider",
            "picture":"pint_A.jpg",
            "container": "Pint",
            "ml": 568,
            "abv": 5.20,
            "units": 3,
            "kcal": 215,
            "hamburgers":0.7,
            "muffins":2.2,
            "selectedquantity": 0
        },
        {
            "id":3,
            "name": "Stronger lager",
            "picture":"pint_B.jpg",
            "container": "Pint",
            "ml": 568,
            "abv": 8,
            "units":4.5,
            "kcal":150,
            "hamburgers":0.5,
            "muffins":1.5,
            "selectedquantity": 0
        },
        {
            "id":4,
            "name": "Cider",
            "picture":"cider_500ml.jpg",
            "container": "Bottle",
            "ml": 500,
            "abv": 4,
            "units":2,
            "kcal":185,
            "hamburgers":0.6,
            "muffins":1.9,
            "selectedquantity": 0
        },
        {
            "id":5,
            "name": "Stronger cider",
            "picture":"cider_500ml.jpg",
            "container": "Bottle",
            "ml": 500,
            "abv": 7.50,
            "units":3.8,
            "kcal":230,
            "hamburgers":0.8,
            "muffins":2.3,
            "selectedquantity": 0
        },
        {
            "id":6,
            "name": "Higher strength lager",
            "picture":"beercan_440ml.jpg",
            "container": "Small can",
            "ml": 440,
            "abv": 5,
            "units":2.2,
            "kcal":167,
            "hamburgers":0.6,
            "muffins":1.7,
            "selectedquantity": 0
        },
        {
            "id":7,
            "name": "Higher strength lager",
            "picture":"beercan_500ml.jpg",
            "container": "Large can",
            "ml": 500,
            "abv": 5,
            "units":2.5,
            "kcal":190,
            "hamburgers":0.6,
            "muffins":1.9,
            "selectedquantity": 0
        },
        {
            "id":8,
            "name": "Higher strength lager",
            "picture":"beerbottle_330ml.jpg",
            "container": "Bottle",
            "ml": 330,
            "abv": 5,
            "units":1.7,
            "kcal":125,
            "hamburgers":0.4,
            "muffins":1.3,
            "selectedquantity": 0
        },
        {
            "id":9,
            "name": "Red/white/rosé wine",
            "picture":"wine_125ml.jpg",
            "container": "Small glass",
            "ml": 125,
            "abv": 13,
            "units":1.6,
            "kcal":105,
            "hamburgers":0.4,
            "muffins":1.1,
            "selectedquantity": 0
        },
        {
            "id":10,
            "name": "Red/white/rosé wine",
            "picture":"wine_175ml.jpg",
            "container": "Standard glass",
            "ml": 175,
            "abv": 13,
            "units":2.3,
            "kcal":147,
            "hamburgers":0.5,
            "muffins":1.5,
            "selectedquantity": 0
        },
        {
            "id":11,
            "name": "Red/white/rosé wine",
            "picture":"wine_250ml.jpg",
            "container": "Large glass",
            "ml": 250,
            "abv": 13,
            "units":3.3,
            "kcal":210,
            "hamburgers":0.7,
            "muffins":2.1,
            "selectedquantity": 0
        },
        {
            "id":12,
            "name": "Red/white/rosé wine",
            "picture":"wine_bottle_750ml.jpg",
            "container": "Bottle",
            "ml": 750,
            "abv": 13,
            "units":10,
            "kcal":630,
            "hamburgers":2.1,
            "muffins":6.3,
            "selectedquantity": 0
        },
        {
            "id":13,
            "name": "Champagne",
            "picture":"champagne.png",
            "container": "Glass",
            "ml": 175,
            "abv": 11.50,
            "units":2,
            "kcal":129,
            "hamburgers":0.4,
            "muffins":1.3,
            "selectedquantity": 0
        },
        {
            "id":14,
            "name": "Alcopop",
            "picture":"alcopop_275ml.jpg",
            "container": "Bottle",
            "ml": 275,
            "abv": 5,
            "units":1.4,
            "kcal":185,
            "hamburgers":0.6,
            "muffins":1.9,
            "selectedquantity": 0
        },
        {
            "id":15,
            "name": "Single shot spirit",
            "picture":"spiritsmallglass.jpg",
            "container": "Glass",
            "ml": 25,
            "abv": 40,
            "units":1,
            "kcal":55,
            "hamburgers":0.2,
            "muffins":0.6,
            "selectedquantity": 0
        },
        {
            "id":16,
            "name": "Double shot spirit",
            "picture":"spirit_double.jpg",
            "container": "Glass",
            "ml": 50,
            "abv": 40,
            "units":2,
            "kcal":110,
            "hamburgers":0.4,
            "muffins":1.1,
            "selectedquantity": 0
        },
        {
            "id":17,
            "name": "Double Irish cream liqueur",
            "picture":"creamliqueur.jpg",
            "container": "Glass",
            "ml": 50,
            "abv": 20,
            "units":1,
            "kcal":164,
            "hamburgers":0.5,
            "muffins":1.6,
            "selectedquantity": 0
        },
        {
            "id":18,
            "name": "Double fortified wine (Port, Sherry, ...) ",
            "picture":"fortified_wine2.jpg",
            "container": "Glass",
            "ml": 50,
            "abv": 20,
            "units":1,
            "kcal":68,
            "hamburgers":0.2,
            "muffins":0.7,
            "selectedquantity": 0
        },
        {
            "id":19,
            "name": "Pimm's",
            "picture":"pimms.jpg",
            "container": "Glass",
            "ml": 100,
            "abv": 25,
            "units":2.5,
            "kcal":50,
            "hamburgers":0.2,
            "muffins":0.5,
            "selectedquantity": 0
        }
    ]

};


/*============================================
Preliminary Questionnaire
 =============================================*/
// Navigation logic

$('#show-form-page-1').on('click touch', function(){
    $('#form-page-2').hide();
    $('#form-page-3').hide();
    $('#form-page-1').show();
});

$('.show-form-page-2').on('click touch', function(){
    $('#form-page-1').hide();
    $('#form-page-3').hide();
    $('#form-page-2').show();
});

$('#show-form-page-3').on('click touch', function(){
    $('#form-page-1').hide();
    $('#form-page-2').hide();
    $('#form-page-3').show();
});

// Validation logic


// Question specific logic.
$('.breast-cancer-answer').on('change', function() {

    var value = $(this).val();
    if(value === "Yes"){
        $('.breast-cancer-question').show();
    }
    else {
        $('.breast-cancer-question').hide();
    }

});

var postCodeLookup = {

    setup: function(){

        // Postcode Lookup
        $('#postcode-lookup').on('click touch', function () {

            var postcode = $('#postcode-lookup-input').val();
            postCodeLookup.lookUp(postcode);

        });

    },
    lookUp: function(postcode){

        var data = JSON.stringify({postcode: postcode});

        $.ajax({

            url: '/clinic/pc/search' ,
            type: "POST",
            data: data,
            dataType: "html",
            contentType: "application/json; charset=utf-8",

            success: postCodeLookup.postcodeSuccess,
            error: postCodeLookup.postcodeError
        });

    },

    postcodeSuccess:function (response) {

        var realResponse = $.parseJSON(response);
        var responseText = "Thank you.";

        // Update postcode form fields.
        $('#districtons').val(realResponse.lad11nm);
        $('#deprivationdecile').val(realResponse.imd);
        $('#urbanruralclass').val(realResponse.ruc11cd);

        $('#postcode-response-text').html(responseText).removeClass('form-error');
        $('#questionnaire-submit').show();

    },

    postcodeError:function(response){
        $('#postcode-response-text').html("We're sorry, we cannot find your postcode. You can try again or submit without entering your postcode.").addClass("form-error");
        $('#postcode-not-found').show();
        $('#questionnaire-submit').show();
    }

};

postCodeLookup.setup();
